# Supplementary material for: Technological Solutions to Improve Inpatient Handover in the Era of Artificial Intelligence: Scoping Review
Source: J Med Internet Res. 2025 Jul 31;27:e70358. doi: 10.2196/70358 (PMC12312997; doi:10.2196/70358)
Supplement: Multimedia Appendix 3 [file jmir-v27-e70358-s003.xlsx]

## Sheet: Sheet2
#	Title of paper	Authors	Publication year	Study type	Year of study	Location of study	Setting	Study aim
1	An electronic checklist improves transfer and retention of critical information at intraoperative handoff of care	Agarwala, A. V., Firth, P. G., Albrecht, M. A., Warren, L., & Musch, G.	2015	Interventional	2012-2013	USA	Academic	To develop and implement a simple electronic checklist to improve communication during intraoperative transfer of patient care between outgoing and incoming anesthesiologists
2	The Veterans Affairs Shift Change Physician-to-Physician Handoff Project	Anderson, J., Shroff, D., Curtis, A., Eldridge, N., Cannon, K., Karnani, R., Abrams, T., & Kaboli, P.	2010	Interventional	2006-2007	USA	Academic	To design an EMR handoff tool to provide a standardized approach to handoff communications and improve on previous handoff methods
3	Evaluation of a Novel Handoff Communication Strategy for Patients Admitted from the Emergency Department.	Smith, C. J., Buzalko, R. J., Anderson, N., Michalski, J., Warchol, J., Ducey, S., & Branecki, C. E.	2018	Interventional	2018	USA	Academic	To create an SBAR-based intervention tool (electronic medical record) to improve and standardize communications between emergency and admitting physicians
4	Development of an orthopaedic handover system to improve communication for inpatient care	Atkinson, C. T., Mir, H. R.	2015	Interventional	2015	USA	Academic	To develop a handover system that was integrated across their forms of documentation and facilitated handovers between residents, fellows, and faculty of the Orthopaedics department
5	Improving Communication Between ICU Nurses and Anesthesia Providers using a Standardized Handoff Protocol	Bell, E., Benefield, D., Vollenweider, A., Wilson, K., Warren, L. L., Aroke, E. N.	2022	Interventional	2021	USA	Academic	To improve handoff communication between intensive care unit (ICU) nurses and anesthesia providers using a standardized preoperative handoff protocol for nonemergent and noncardiac procedures
6	Multi-professional patterns and methods of communication	Benham-Hutchins, M. M.; Effken, J. A.	2009	Observational	2009	USA	Academic	To examine the patterns and methods (verbal, paper or electronic record) of communication used by healthcare providers from multiple professions to exchange clinical information during a patient handoff
7	Usability Assessment of an Electronic Handoff Tool to Facilitate and Improve Postoperative Communication Between Anesthesia and Intensive Care Unit Staff	Benton, S. E., Hueckel, R. M., Taicher, B., & Muckler, V. C.	2020	Interventional	2020	USA	Academic	To evaluate the impact of a structured communication strategy on the quality of admission handoffs
8	A systematic review on the structured handover interventions between nurses in improving patient safety outcomes	Bukoh, M. X., & Siah, C. R.	2019	Review	2019	Singapore	Academic and non-academic	To measure the effectiveness of structured handovers on patient safety outcomes in terms of medication errors, patient complications, and general adverse events
9	Improving the neonatal team handoff process in a level IV NICU: reducing interruptions and handoff duration	Quinones Cardona, V., LaBadie, A., Cooperberg, D. B., Zubrow, A., & Touch, S. M.	2021	Interventional	2015-2018	USA	Academic	To reduce the number of avoidable interruptions during handoffs
10	Impact of an integrated electronic handover tool on pediatric junior medical staff (JMS) handover	Cheng, D. R., Liddle, J., Mailes, E., & South, M.	2017	Interventional	2016	Australia	Academic	To evaluate the impact of the adoption and usage of the EMR-handover tool, as well as impacts on quality (accuracy and redundancy) of handover data, workflow (time management and communication), and staff satisfaction.
11	Implementation of a standardized electronic tool improves compliance, accuracy, and efficiency of trainee-to-trainee patient care handoffs after complex general surgical oncology procedures	Clarke, C. N., Patel, S. H., Day, R. W., George, S., Sweeney, C., Monetes De Oca, G. A., Aiss, M. A., Grubbs, E. G., Bednarski, B. K., Lee, J. E., Bodurka, D. C., Skibber, J. M., & Aloia, T. A.	2016	Interventional	2016	USA	Academic	To investigate the utility, efficacy, and trainee experience associated with implementation of a novel, standardized, electronic handoff system
12	Improving Situation Awareness and Patient Outcomes Through Interdisciplinary Rounding and Structured Communication	Cornell, P., Townsend-Gervis, M., Vardaman, J. M., & Yates, L.	2014	Observational	2014	USA	Non-academic	To measure the impact of interdisciplinary rounds (IDRs) and the situation-background assessment-recommendation (SBAR) communication protocol on staff situation awareness and patient outcomes
13	Implementing an electronic clinical handover system in a university teaching hospital	Coughlan, J. J., Mross, T., Gul, F., Abbott, A., Say, R., Nawaz, A., O'Brien, C., & Liston, R.	2017	Interventional	2016	Ireland	Academic	To analyse the clinical outcomes and physician attitudes associated with the implementation of a electronic clinical handover system in a medical department of a university teaching hospital
14	Physicians' experience adopting the electronic transfer of care communication tool: Barriers and opportunities	de Grood, C., Eso, K., & Santana, M. J.	2015	Interventional	2015	Canada	Academic	To assess physicians’ perceptions on a newly developed electronic transfer of care (e-TOC) communication tool and identify barriers and opportunities toward its adoption
15	What is the effect of electronic clinical handovers on patient outcomes? A systematic review	Delardes, B., McLeod, L., Chakraborty, S., & Bowles, K. A.	2020	Review	2009-2018	Australia	Academic and non-academic	To compare the effectiveness of electronic handover methods on patient outcomes
16	Implementation of an emergency department sign-out checklist improves transfer of information at shift change	Dubosh, N. M., Carney, D., Fisher, J., & Tibbles, C. D.	2014	Interventional	2014	USA	Academic	To determine if the use of a sign-out checklist improves the accuracy and efficiency of resident sign-out in the ED
17	How to improve change of shift handovers and collaborative grounding and what role does the electronic patient record system play? Results of a systematic literature review	Flemming, D., & Hübner, U.	2013	Review	2012	Germany	Academic and non-academic	To perform a systematic review of the literature, aiming to answer the following four research questions: (1a) What are typical errors and (1b) their consequences in handovers? (2) How can they be overcome by conventional strategies and instruments? (3) electronic systems? (4) Are there any instruments to support collaborative grounding?
18	Implementation of a structured patient handoff between health care providers at a private facility in the Autonomous City of Buenos Aires	García Roig, C., Viard, M. V., García Elorrio, E., Suárez Anzorena, I., Jorro Barón, F., & Colaboradoras	2020	Interventional	2017-2018	Argentina	Non-academic	To confirm whether using a structured handoff (I-PASS) may reduce the omission of key data without prolonging its duration
19	Effect of a systems intervention on the quality and safety of patient handoffs in an internal medicine residency program	Graham, K. L., Marcantonio, E. R., Huang, G. C., Yang, J., Davis, R. B., & Smith, C. C.	2013	Interventional	2009-2010	USA	Academic	To evaluate a systems-level intervention on the structural framework in which handoffs occur, with outcomes including patient safety events, physician-rated handoff quality, and standardized reviews of handoff content
20	A Collaborative Partnership between the Multicenter Handoff Collaborative and an Electronic Health Record Vendor	Hong Mershon, B., Vannucci, A., Bryson, T., Lin, F., Greilich, P. E., Dear, G., Guffey, P., & Agarwala, A.	2021	Observational	2015-2020	USA	Non-academic	To design a standardized intraoperative handoff tool through the collaboration of a working group of frontline anesthesia experts and a development team from the EHR vendor (Epic Systems)
21	Positive Impacts of Electronic hand-off systems designs on Nurses' communication effectiveness	Hou, Y. H., Lu, L. J., Lee, P. H., & Chang, I. C.	2018	Observational	N/A	Taiwan	Non-academic	To explore the outcomes of different electronic hand‐off systems in two hospitals in Taiwan to provide direction for the future development of such systems.
22	The impact of an integrated nursing handover system on nurses' satisfaction and work practices	Johnson, M., Sanchez, P., & Zheng, C.	2015	Interventional	2012	Australia	Academic	To evaluate changes in nurses’ perceptions of handover and handover practices following the implementation of an integrated handover system.
23	Requirements of a new communication technology for handover and the escalation of patient care: A multi-stakeholder analysis	Johnston, M. J., King, D., Arora, S., Cooper, K., Panda, N. A., Gosling, R., Singh, K., Sanders, B., Cox, B., & Darzi, A.	2014	Observational	N/A	UK	Academic	To evaluate current methods of communication used in hospitals for escalation of care and handover, explore stakeholders’ perceptions of current communication technology and their opinions on the potential for application-based communication systems, and develop a guide for development of technology-based communication interventions.
24	Telemedicine for interfacility nurse handoffs	Lieng, M. K., Siefkes, H. M., Rosenthal, J. L., Sauers-Ford, H. S., Mouzoon, J. L., Sigal, I. S., Dayal, P., Chen, S. T., McBeth, C. L., Dial, S., Dizon, G., Dannewitz, H. E., Kozycz, K., Jennings-Hill, T. L., Martinson, J. M., Huerta, J. K., Pons, E. A., Vance, N., Warnock, B. N., & Marcin, J. P.	2019	Observational	2019	USA	Academic	To compare nurse preparedness and quality of patient handoff from emergency department to PICU when conducted over telemedicine versus telephone
25	Improving resident morning sign-out by use of daily events reports	Nabors, C., Patel, D., Khera, S., Kolte, D., Gupta, R., Balasubramaniyam, N., Ambrale, S., Mukhi, N., Lamba, R., Ramachandraiah, V., Subramanian, K., Syed, R., Nam, K. H., Dardi, I. K., Bommena, S., Mittal, V., & Peterson, S. J.	2015	Interventional	2012	USA	Academic	To address the situation that some arriving morning clinicians may be unaware of key overnight activity
26	Implementing an electronic patient handover system	Oakley, B., Hunter, J. B.	2017	Interventional	2017	EU	Academic	To assess the effect of introducing an electronic patient handover system on maintenance workload and list accuracy
27	The Effect of an Electronic SBAR Communication Tool on Documentation of Acute Events in the Pediatric Intensive Care Unit	Panesar, R. S., Albert, B., Messina, C., & Parker, M.	2016	Interventional	2012	USA	Academic	To describe the impact of integrating an EMR with a structured SBAR note; examined the frequency of notes written and the completeness of the documentation based on set scoring criteria
28	Interprofessional Communication of Clinicians Using a Mobile Phone App: A Randomized Crossover Trial Using Simulated Patients	Patel, B., Johnston, M., Cookson, N., King, D., Arora, S., & Darzi, A.	2016	Interventional	2015	EU	Academic	To assess the quality of information transfer using pager- and app-based (Hark) communication systems, to determine whether using mobile phone apps for escalation of care results in additional delays in communication, and to determine how end users perceive mobile phone apps as an alternative to pagers
29	Technology support of the handover: promoting observability, flexibility and efficiency	Patterson, E. S.	2012	Review	2012	USA	Academic	To offer recommendations in optimising technological support for handovers, based on a review of the relevant scientific literature
30	Technological aspects of hospital communication challenges: an observational study	Popovici, I., Morita, P. P., Doran, D., Lapinsky, S., Morra, D., Shier, A., Wu, R., & Cafazzo, J. A.	2015	Observational	2015	USA	Academic	To identify current issues in hospital communication
31	Improving Patient Flow From the Emergency Department Utilizing a Standardized Electronic Nursing Handoff Process	Potts, L., Ryan, C., Diegel-Vacek, L., & Murchek, A.	2018	Interventional	2018	USA	Academic	To implement an eSBAR format based nursing handoff process nursing handoff process to decrease boarding time as measured by the RTM-to-occupied metric in the capacity management technology
32	A Model for Electronic Handoff Between the Emergency Department and Inpatient Units	Sanchez, L. D., Chiu, D. T., Nathanson, L., Horng, S., Wolfe, R. E., Zeidel, M. L., Boyd, K., Tibbles, C., Calder, S., Dufresne, J., & Yang, J. J.	2017	Observational	2011-2015	USA	Non-academic	To evaluate an asynchronous patient handoff process supported by a structured electronic signout for admissions from th eemergency department (ED) to the inpatient medicine service
33	The Seamless Transfer of Care: A Pilot Study Assessing the Usability of an Electronic Transfer of Care Communication Tool	Santana, M. J., Holroyd-Leduc, J., Flemons, W. W., O'Beirne, M., White, D., Clayden, N., Forster, A. J., & Ghali, W. A.	2014	Interventional	2014	Canada	Academic	To determine the feasibility of implementing a novel electronic TOC tool designed to standardize information content and format to expedite delivery of the summary
34	Dynamic Pocket Card for Implementing ISBAR in Shift Handover Communication	Schmidt, T., Kocher, D. R., Mahendran, P., & Denecke, K.	2019	Interventional		Germany	Non-academic	To improve the exchange of information between health professionals by specifying a certain structure and content of information
35	Electronic handoff instruments: a truly multidisciplinary tool?	Schuster, K. M., Jenq, G. Y., Thung, S. F., Hersh, D. C., Nunes, J., Silverman, D. G., & Horwitz, L. I.	2014	Interventional	2008	USA	Academic	To identify and quantify the ways in which the CSON was being utilized by nonphysicians, todescribewhichdailyworkfunctions were facilitatedby theCSON, and todetermine the perceiveddata quality of theCSONfroma non-physicianproviderperspective
36	Improving PACU Throughput Using an Electronic Dashboard: A Quality Improvement Initiative	Sexton, P., Whiteman, K., George, E. L., Fanning, M., & Stephens, K.	2022	Interventional	2020-2021	USA	Academic	To develop an efficient and evidence-based handoff communication process between the PACU and the receiving floors during the transition froma voice-recorded report system to an electronic and verbal handoff
37	Six Sigma Methodology and Postoperative Information Reporting: A Multidisciplinary Quality Improvement Study With Interrupted Time-Series Regression	Shah, A. C., Herstein, A. R., Flynn-O'Brien, K. T., Oh, D. C., Xue, A. H., & Flanagan, M. R.	2018	Interventional	2015	USA	Academic	To hold a multidisciplinary quality improvement initiative to improve postoperative information reporting
38	Automation of the I-PASS Tool to Improve Transitions of Care	Skaret, M. M., Weaver, T. D., Humes, R. J., Carbone, T. V., Grasso, I. A., & Kumar, H.	2018	Observational	2016-2018	USA	Non-academic	To evaluate whether a partially automated, electronic handoff tool would further decrease errors in communication during transitions of care for inpatient medical teams
39	Rates of medical errors and preventable adverse events among hospitalized children following implementation of a resident handoff bundle	Starmer, A. J., Sectish, T. C., Simon, D. W., Keohane, C., McSweeney, M. E., Chung, E. Y., Yoon, C. S., Lipsitz, S. R., Wassner, A. J., Harper, M. B., & Landrigan, C. P.	2013	Interventional	2009-2010	USA	Academic	To determine whether introduction of a multifaceted handoff program was associated with reduced rates of medical errors and preventable adverse events, fewer omissions of key data in written handoffs, improved verbal handoffs, and changes in resident-physician workflow
40	Improving patient safety and satisfaction with standardized bedside handoff and walking rounds	Taylor, J. S.	2015	Interventional	2010	USA	Academic	To recognize how implementation of a standardized bedside handoff can improve patient safety and satifsaction on an inpatient surgical oncology unit
41	Physician transition of care: benefits of I-PASS and an electronic handoff system in a community pediatric residency program	Walia, J., Qayumi, Z., Khawar, N., Dygulska, B., Bialik, I., Salafia, C., & Narula, P.	2016	Interventional	2013	USA	Academic	To assess quality of handoffs by impelementing specific components of I-PASS handoff bundle (including an electronic physician handoff)
42	A multimodal intervention improves postanesthesia care unit handovers	Weinger, M. B., Slagle, J. M., Kuntz, A. H., Schildcrout, J. S., Banerjee, A., Mercaldo, N. D., Bills, J. L., Wallston, K. A., Speroff, T., Patterson, E. S., & France, D. J.	2015	Interventional	2007-2012	USA	Academic	To improve effectiveness of actual PACU handovers through an electronic handover form and simulation-based inteprofessional training of AP and PACU RN personnel
43	Lost in relocation: longitudinal surveys evaluating the effectiveness of ICU to ward handover after the introduction of an electronic patient record	Westaway, S., Webber, T., Gluck, S., & Sundararajan, K.	2022	Review	N/A	Australia	Academic	To investigate effectiveness and and barriers to ICU-ward handovers
44	Understanding how clinical judgmenet and communicaitve practices interact with the use of an electronic clinical handover system	Yee, K. C., Wong, M. C., & Turner, P.	2013	Interventional	N/A	Australia	Academic	To improve clinical handover through development and implementation of electronic clinical handover system through involving clinicians in the design, content and functionalities of electronic system
45	Quality and efficiency of a standardized e-handover system for pediatric nursing: A prospective interventional study	Zhou, J., Zhang, F., Wang, H., Yin, Y., Wang, Q., Yang, L., Dong, B., Yuan, J., Liu, S., Zhao, L., & Luo, W.	2022	Interventional	2019	China	Non-academic	To implement a standardized e-handover system which combines extract-load-transform (ELT) database technology and SBAR on pediatric nursing handover quality and efficiency
46	Improving handoff with the implementation of I-PASS at a tertiary oncology hospital	Franco Vega, M. C.; Ait Aiss, M.; Smith, M.; George, M.; Day, L.; Mbadugha, A.; Niangar, Z.; Bodurka, D.	2023	Interventional	2018-2021	USA	Academic	To use a quality improvement methodology to standardise an existing and validated handoff tool within the hospital medicine team to improve handoff communication among providers and improve patient safety
47	Improving Communication Between ICU Nurses and Anesthesia Providers Using a Standardized Handoff Protocol	Bell, E., Benefield, D., Vollenweider, A., Wilson, K., Warren, L. L., & Aroke, E. N.	2023	Interventional	2021	USA	Academic	To improve handoff communication between intensive care unit (ICU) nurses and anesthesia providers using a standardized preoperative handoff protocol
48	Improving the handover of complex trauma patients by implementing a standardised process	O'Neill, K., Powell, M., Lovell, T., Brown, D., Walsham, J., Calleja, P., Nielsen, S., & Mitchell, M.	2023	Interventional	2022	Australia	Academic	To design, implement, and evaluate the efficacy of a standardised handover process and tool for the transfer of ICU trauma patients and compare with previously collected baseline data collected with a nonstandardised approach.
49	Implementation of ED I-PASS as a Standardized Handoff Tool in the Pediatric Emergency Department	Yanni, E., Calaman, S., Wiener, E., Fine, J. S., & Sagalowsky, S. T.	2023	Interventional	2021	USA	Academic	To improve handoffs between PEM attending physicians (i.e., supervising physicians ultimately responsible for patient care) through the implementation of a modified I-PASS tool (ED I-PASS).
50	An evidence synthesis on perioperative handoffs: a call for balanced technical solutions	Abraham, J.; Duffy, C.; Kandasamy, M.; France, D.; Greilich, P.	2023	Review	2021	USA	Not mentioned	To synthesize evidence on factors affecting the safety and quality of perioperative handoff conduct and process
51	DESIGN AND IMPLEMENTATION OF A STRUCTURED APPLICATION-BASED INTRAOPERATIVE HANDOFF TOOL FOR ANESTHESIA CARE TEAMS: A QUALITY IMPROVEMENT APPROACH	Lai, Y. H., Gui, J. L., Arif, A., Okorozo, A., Van Patten, D.	2023	Interventional	N/A	USA	Academic	To report experience in designing and implementing a novel handoff tool, and to present their findings on the quality and quantity of critical information transferred in a major urban academic institution
52	Machine learning to operationalize team cognition: A case study of patient handoffs	Mayes, E., Gehlbach, J. A., Jeziorczak, P. M., Wooldridge, A. R.	2023	Experimental	N/A	USA	Academic	To define communication content categories of handoffs and to provide proof-of-concept for the use of automated text classificaition in communication analysis to categorize communication content (what is being communicated) and communication behavior (type of communication activity such as giving or asking for information) based on audio transcription of handoffs in simulated pediatric care trans…
53	Perioperative handoff enhacement opportunities through technology and artificial intelligence: a narrative review	Sparling, J. L., Hong Mershon, B., & Abraham, J.	2023	Review	2023	USA	N/A	To review prior research on electronic tools for perioperative handoffs, limitations of current tools, and barriers to their implementation. Discuss opportunities for healthcare technologies and AI-derived solutions to reduce harm from handoffs and improve patient safety
